# Supplementary material for: Personalizing exoskeleton assistance while walking in the real world
Source: Nature. 2022 Oct 12;610(7931):277–82. doi: 10.1038/s41586-022-05191-1 (PMC9556303; doi:10.1038/s41586-022-05191-1)
Supplement: Supplementary file 2 — Sample code consisting of functions used with the opportunistic optimization approach. This simulates an optimization of the exoskeleton torque parameters over multiple generations. This code uses Python version 3.6.1. The required python packages are numpy (1.17.4), scikit-learn (0.21.3), scipy (1.3.2) and matplotlib (2.0.2). [file 41586_2022_5191_MOESM2_ESM.zip]

Archive with 6 entries (4 files):
- Supplementary Data 1/Supplementary Data 1/
- Supplementary Data 1/Supplementary Data 1/__pycache__/
- Supplementary Data 1/Supplementary Data 1/__pycache__/cma_helper.cpython-37.pyc
- Supplementary Data 1/Supplementary Data 1/cma_helper.py
- Supplementary Data 1/Supplementary Data 1/cma_test.py
- Supplementary Data 1/Supplementary Data 1/README.txt.txt
