# Supplementary material for: Personalizing exoskeleton assistance while walking in the real world
Source: Nature. 2022 Oct 12;610(7931):277–82. doi: 10.1038/s41586-022-05191-1 (PMC9556303; doi:10.1038/s41586-022-05191-1)
Supplement: Supplementary file 2 — Sample code consisting of functions used with the opportunistic optimization approach. This simulates an optimization of the exoskeleton torque parameters over multiple generations. This code uses Python version 3.6.1. The required python packages are numpy (1.17.4), scikit-learn (0.21.3), scipy (1.3.2) and matplotlib (2.0.2). [file 41586_2022_5191_MOESM2_ESM.zip › Supplementary Data 1/Supplementary Data 1/cma_helper.py]

# functions to assist with the CMA simulation
import numpy as np
import random
import time
import numpy.matlib
from scipy.sparse.linalg import svds
import matplotlib.pyplot as plt

# initialize the constant values for CMA optimization
def init_constants(N, num_gens_cma):
    λ = 4+int(3*np.log(N))
    stopeval = λ*(num_gens_cma) # samples * generations
    mu = λ // 2
    weights = np.log(mu + 1 / 2) - np.log(np.asarray(range(1, mu + 1))).astype(np.float32)
    weights = weights / np.sum(weights)
    mueff = (np.sum(weights) ** 2) / np.sum(weights ** 2)
    cc = (4 + mueff / N) / (N + 4 + 2 * mueff / N)
    cs = (mueff + 2) / (N + mueff + 5)
    c1 = 2 / ((N + 1.3) ** 2 + mueff)
    cmu = min(1 - c1, 2 * (mueff - 2 + 1 / mueff) / ((N + 2) ** 2 + mueff))
    damps = 1 + 2 * max(0, ((mueff - 1) / (N + 1)) ** 0.5 - 1) + cs
    chiN = N ** 0.5 * (1 - 1 / (4 * N) + 1 / (21 * N ** 2))
    return λ, [N, λ, stopeval, mu, weights, mueff, cc, cs, c1, cmu, damps, chiN]

# when generation is complete, update optimization parameters of the other optimization parameters in the other bins of walking speed
def reinit_bin_upd(bin_opt_vars, bin, spd_bins, bins, N, init_sigma, upd_flag, mode, upd_thresh = 0.5):
    change_vec = bin_opt_vars[bin][0] - bin_opt_vars[bin][1] # just apply same update to all bins
    change_sigma = np.clip(bin_opt_vars[bin][2]/init_sigma, 0., 1.)
    if change_sigma < upd_thresh and not upd_flag:
        upd_flag = True
        temp_flag = True
    else:
        temp_flag = False
    for i in range(spd_bins):
        if i != bin:
            sigma_scalar = np.clip(bin_opt_vars[i][2]/init_sigma, 0., 1.)
            if change_sigma < sigma_scalar:
                if mode != 'Re-init sigma':
                    bin_opt_vars[i][0] = bin_opt_vars[i][0] + change_vec*sigma_scalar # correct the xmean
                for j in range(2,8):
                    bin_opt_vars[i][j] = bin_opt_vars[bin][j]*sigma_scalar + bin_opt_vars[i][j]*(1-sigma_scalar)

    return bin_opt_vars, upd_flag

# extract optimization data to plot
def upd_plot_data(bin_opt_vars, gen_counter, bin, plot_sig_data, plot_rew_data, plot_mean_data, spd_bins, constants):
    N, λ, stopeval, mu, weights, mueff, cc, cs, c1, cmu, damps, chiN, param_bounds, meas_noise, f_params = constants
    tot_gens = np.sum(gen_counter)
    for i in range(spd_bins):
        plot_mean_data[i,tot_gens,:] = bin_opt_vars[i][0]
        plot_sig_data[i,tot_gens] = bin_opt_vars[i][2]
        plot_rew_data[i,tot_gens] = f_multi(f_params[i,:], meas_noise, bin_opt_vars[i][0])
    return plot_sig_data, plot_rew_data, plot_mean_data

# sample torque parameters for one condition given the CMA parameters and constrain the sample within the defined range (param_bounds)
def sample_param(opt_vars, param_bounds):
    xmean, xold, sigma, pc, ps, B, D, C, invsqrtC, eigeneval, local_cnt = opt_vars
    sample = constrain_params(xmean + sigma * B.dot(D * np.random.randn(len(D))), param_bounds)
    return sample

# evaluate the parameters for a given condition (x_eval) by computing the distance between the optimal parameters (f_params) with added noise (meas_noise) 
def f_multi(f_params, meas_noise, x_eval): # simulated reward function
    noise = np.array([1+random.gauss(0, meas_noise), 1+random.gauss(0, meas_noise)])
    val = np.sum(np.abs((x_eval - f_params*noise))) # make negative?
    return val

# evaluate all conditions for a given generation for each of the three optimization bins based on ranges of walking speed
def f_all(f_vec, meas_noise, x_vec):
    spd_bins = x_vec.shape[0]
    tot_val = np.zeros(spd_bins)
    for i in range(spd_bins):
        tot_val[i] = f_multi(f_vec[i,:], meas_noise, x_vec[i,:])
    return tot_val

# order conditions from one generation from best to worst
def rank_params(constants, bin, arx):
    N, λ, stopeval, mu, weights, mueff, cc, cs, c1, cmu, damps, chiN, param_bounds, meas_noise, f_params = constants
    arfitness = np.zeros(λ)
    for k in range(λ):
        arfitness[k] = f_multi(f_params[bin], meas_noise, arx[k])
    arindex = np.argsort(arfitness)
    return arindex, arx#, arfitness

# load the optimization parameters from the proper optimization bin and perform a CMA update to those paramters
def cma_multi(opt_inputs, arindex, arx):
    constants, opt_vars = opt_inputs
    mean_list = []
    # constants
    N, λ, stopeval, mu, weights, mueff, cc, cs, c1, cmu, damps, chiN, param_bounds, meas_noise, f_params = constants
    xmean, xold, sigma, pc, ps, B, D, C, invsqrtC, eigeneval, local_cnt = opt_vars
    local_cnt += λ
    xold = xmean
    xmean = weights.dot(arx[arindex[0:mu]])
    # update CMA parameters
    opt_vars = [xmean, xold, sigma, pc, ps, B, D, C, invsqrtC, eigeneval, local_cnt]
    new_opt_vars = cma_update(constants, opt_vars, arx, arindex)
    return new_opt_vars#, [new_opt_vars[2]]

# update the CMA paramters based on the ordered conditions from one generation of optimization
def cma_update(constants, opt_vars, arx, arindex):
    N, λ, stopeval, mu, weights, mueff, cc, cs, c1, cmu, damps, chiN, _, _, _ = constants
    xmean, xold, sigma, pc, ps, B, D, C, invsqrtC, eigeneval, local_cnt = opt_vars

    ps = (1 - cs) * ps + np.sqrt(cs * (2 - cs) * mueff) * invsqrtC.dot((xmean - xold) / sigma)
    hsig = np.linalg.norm(ps) / np.sqrt(1 - (1 - cs) ** (2 * local_cnt / λ)) / chiN < 1.4 + 2 / (N + 1)
    pc = (1 - cc) * pc + hsig * np.sqrt(cc * (2 - cc) * mueff) * ((xmean - xold) / sigma)
    artmp = (1 / sigma) * (arx[arindex[0:mu]] - xold)
    C = (1 - c1 - cmu) * C + c1 * (pc.dot(pc.T) + (1 - hsig) * cc * (2 - cc) * C) + cmu * artmp.T.dot(np.diag(weights)).dot(artmp)
    sigma = sigma * np.exp((cs / damps) * (np.linalg.norm(ps) / chiN - 1))
    if local_cnt - eigeneval > λ / (c1 + cmu) / N / 10:
        eigeneval = local_cnt
        C = np.triu(C) + np.triu(C, 1).T
        D, B = np.linalg.eig(C)
        D = np.sqrt(D)
        invsqrtC = B.dot(np.diag(D ** -1).dot(B.T))

    opt_vars = [xmean, xold, sigma, pc, ps, B, D, C, invsqrtC, eigeneval, local_cnt]
    return opt_vars

# setting initial values for the optimization parameters
def init_opt_vars(x_mean, sigma, N):
    pc = np.zeros(N).astype(np.float32)
    ps = np.zeros(N).astype(np.float32)
    B = np.eye(N, N).astype(np.float32)
    D = np.ones(N).astype(np.float32)
    C = B * np.diag(D ** 2) * B.T
    invsqrtC = B * np.diag(D ** -1) * B.T
    eigeneval = 0
    local_cnt = 0
    opt_vars = [x_mean, x_mean, sigma, pc, ps, B, D, C, invsqrtC, eigeneval, local_cnt]
    return np.copy(opt_vars)

# set the mean value of the optimization parameters based on the defined ranges of walking speed (def_speeds) and defined torque parameters (def_params)
def init_xmean(bins, N, def_params, def_speeds):
    new_params = np.zeros((len(bins)-1, N))
    new_speeds = np.zeros(len(bins)-1)
    for i in range(len(bins)-1):
        avg_spd = (bins[i] + bins[i+1])/2
        if abs(avg_spd) > 100:
            if avg_spd > 100:
                avg_spd = bins[i]
            else:
                avg_spd = bins[i+1]
        new_speeds[i] = avg_spd
    for j, spd in enumerate(new_speeds):
        if spd in def_speeds:
            spd_ind = np.where(spd == def_speeds)[0][0]
            new_params[j,:] = def_params[spd_ind,:]
        else: # interpolate
            spd_ind = np.where(spd > def_speeds)[0][-1]
            spd_diff = (spd - def_speeds[spd_ind])/(def_speeds[spd_ind+1]-def_speeds[spd_ind])
            new_params[j,:] = def_params[spd_ind,:]*(1-spd_diff) + spd_diff*def_params[spd_ind+1,:]
    return new_params

# constrain torque parameters within the defined range of values in param_bounds
def constrain_params(sampled_param, param_bounds):
    param_min = param_bounds[:,0]
    param_max = param_bounds[:,1]
    constrain_sample = np.minimum(np.maximum(sampled_param, param_min), param_max)
    return constrain_sample

# extract the mean values of the torque parameters from the saved data to create a plot
def grabMeans(save_mean_data, gen_counter):
    spd_bins = save_mean_data.shape[0]
    save = []
    for i in range(spd_bins):
        save.append(np.expand_dims(save_mean_data[i,gen_counter[i],:],axis=0))
    savecat = np.concatenate(save,axis=0)
    return savecat

# plot the parameter values for each of the three bins of walking speed (slow, normal, fast)
def plot_single_mode(plot_sig_data, plot_rew_data, plot_mean_data, goal_all, num_gens_cma, spd_bins, bins, gen_counter):
    all_mean_data = np.copy(plot_mean_data)
    min_gen_plots = num_gens_cma +1#- 2
    plt.figure() # sigmas over time
    labels = []
    for i in range(spd_bins):
        labels.append(str(bins[i]) + ' to '+str(bins[i+1]))
    plt.plot(plot_sig_data[:,:min_gen_plots-1].T)#, label='A')# = labels)
    plt.xlabel('Number of Generations')
    plt.ylabel('Optimization Covariance Indicating Convergence (Sigma)')
    spd_names = ['Slow walking bin','Normal walking bin','Fast walking bin']
    plt.legend(spd_names)
    plt.show()

    err = plot_mean_data - np.expand_dims(goal_all, axis=1) # f_params
    abs_err = np.abs(err[:,:,0]) + np.abs(err[:,:,1])
    abs_err = abs_err.T
    mean_abs_err = np.mean(abs_err[:min_gen_plots,:],axis=-1)
    std_abs_err = np.std(abs_err[:min_gen_plots,:],axis=-1)

    fig, ax = plt.subplots(spd_bins,1, figsize = [6.4, 8])
    colors = ['#1f77b4', '#ff7f0e', '#2ca02c', '#d62728', '#9467bd']
    r = 0
    plot_indiv_run = False
    for i in range(spd_bins):
        if plot_indiv_run:
            ax[i].plot(all_mean_data[i, :num_gens_cma, 1, r], all_mean_data[i, :num_gens_cma, 0, r], color=colors[i])
            ax[i].scatter(all_mean_data[i, 0, 1, r], all_mean_data[i, 0, 0, r], marker='o', color=colors[i])
            ax[i].scatter(all_mean_data[i, num_gens_cma, 1, r], all_mean_data[i, num_gens_cma, 0, r], marker='x', color=colors[i])
            goal = f_params[i,:]*f_mult[r] + f_offset[r]
        else:
            ax[i].plot(plot_mean_data[i, :num_gens_cma, 1], plot_mean_data[i, :num_gens_cma, 0], color=colors[i])
            ax[i].scatter(plot_mean_data[i, 0, 1], plot_mean_data[i, 0, 0], marker='o', color=colors[i], label='Starting parameters')
            ax[i].scatter(plot_mean_data[i, num_gens_cma-1, 1], plot_mean_data[i, num_gens_cma-1, 0], marker='x', color=colors[i], label='Final parameters')
            goal = goal_all[i,:]

        ax[i].set_xlabel('Rise Time')
        ax[i].set_ylabel('Peak Torque')
        ax[i].set_title(spd_names[i])
    ax[i].legend()
    fig.subplots_adjust(hspace=0.5)
    plt.show()
