# Supplementary material for: Personalizing exoskeleton assistance while walking in the real world
Source: Nature. 2022 Oct 12;610(7931):277–82. doi: 10.1038/s41586-022-05191-1 (PMC9556303; doi:10.1038/s41586-022-05191-1)
Supplement: Supplementary file 2 — Sample code consisting of functions used with the opportunistic optimization approach. This simulates an optimization of the exoskeleton torque parameters over multiple generations. This code uses Python version 3.6.1. The required python packages are numpy (1.17.4), scikit-learn (0.21.3), scipy (1.3.2) and matplotlib (2.0.2). [file 41586_2022_5191_MOESM2_ESM.zip › Supplementary Data 1/Supplementary Data 1/cma_test.py]

# This script runs a simulated real-world optimization using covariance matrix adaptation.
# For simulation, a set of "optimal" parameters are provided based on random sampling.
# Running cma_test.py will perform an optimization that converges towards these optimal parameters.
# To emulate opportunistic optimization, this code updates three sets of optimization parameters based on three ranges of walking speeds.
# Thus, separate paramters are computed for slow, normal, and fast ranges of walking speeds.
# Here the walking speed is sampled from a normal distribution following real-world data.

import numpy as np
import random
import time
import numpy.matlib
from scipy.sparse.linalg import svds
import matplotlib.pyplot as plt
from cma_helper import init_constants, reinit_bin_upd, upd_plot_data, sample_param, f_multi, f_all, rank_params, cma_multi, cma_update, init_opt_vars, init_xmean, constrain_params, plot_single_mode
import os

# CMA parameters (tweak these to change the outcome of the simulation)
num_gens_cma = 20 # number of generations before simulation terminates (adjust for longer or shorter optimizations)
meas_noise = 0.001 # noise in CMA estimates
offset_std_in_params = 0.1 # standard deviation of the "true" parameters, increase to make the optimal parameters spread over a larger range
scalar_std_in_params = 0.1 # underlying scalar offset of "true" parameters, increase to make the optimal parameters spread over a larger range
init_sigma_val = 0.2 # initial sigma value, controlling the covariance (similar to the range) of the first CMA generation.
speed_type = 'normal' # 'uniform' # type of distribution to sample walking speed from
speed_mean = 1.35 # mean value for the walking speed distribution m/s for the normal distribution
speed_std = 0.15 # standard deviation in walking speed distribution (m/s)
meta_plot = [] # storing data to plot
start_time = time.time() # saving initial timestamp

# Optimization parameter definitions (not recommended to change these)
weight = 68 # Participant weight (kg) used to normalize the peak torque magnitude
seed = 3 # randomization seed
random.seed(seed) # initializing randomization for consitent results between runs
np.random.seed(seed) # initializing randomization for consitent results between runs
N = 2 # Number of optimization dimensions (2 torque parameters for peak torque magnitude and rise time)
f_params = np.array([[0.64051748, 0.58666667],[0.72715882,0.70916667],[0.80887392,0.85]]) # initial values of the torque parameters (peak torque, rise time) for the three optimization bins based on the ranges of walking speed
m = 'Normal' #'Re-initialization' # 
bins = np.array([0.9, 1.24, 1.42, 1.75]) # defining speed ranges of the bins
bin = 0 # initalize bin parameter to 0
spd_bins = len(bins)-1 # number of optimization bins based on the defined ranges of walking speed
sigma = init_sigma_val*np.ones(spd_bins) # initalize the CMA optimization sigma, controlling the covariance
λ, constants = init_constants(N, num_gens_cma) # initialized optimization constant values
param_bounds = np.zeros((N,2)) # defining an array to store the bounds of the torque parameters
param_bounds[0,:] = np.array([0,1.]) # peak torque, max 1 = Nm/kg 
param_bounds[1,:] = np.array([0.25,1.]) # normalized rise time ((% gait cycle)/40%), max = 40%, min = 10%
rise_scalar = 40.0 # constant value used to normalize the rise time (40% gait cycle) 
new_params = np.array([0.701, 54.59, 27.8/rise_scalar, 9.98]) # initialize the four torque parameter values to the generic assistance
upd_flag = False # flag to track cma updates
last_cond_ind = 0 # intialize counter variable

# randomly sample the location of the optimal torque parameters for the simulation
f_offset = np.random.uniform(low=-offset_std_in_params, high=offset_std_in_params, size=(spd_bins, 1))
f_mult = np.random.uniform(low=1-scalar_std_in_params, high=1+scalar_std_in_params, size=1)

# randomly sample the walking speeds of all conditions in the simulated optimization
if speed_type == 'normal':
    cond_speeds = np.random.normal(loc=speed_mean, scale=speed_std, size=num_gens_cma*λ)
elif speed_type == 'uniform':
    cond_speeds = np.random.uniform(low=speed_mean-speed_std, high=speed_mean+speed_std, size=num_gens_cma*λ)

# defining matrices to store the optimization parameters and relevant plotting data
x_mean = init_xmean(bins, N, f_params, np.array([0.8, 1.25, 1.7])) # starting param values
plot_sig_data = np.zeros((spd_bins,num_gens_cma+1))
plot_sig_data[:,0] = sigma
plot_rew_data = np.zeros((spd_bins,num_gens_cma+1))
goal = f_params*f_mult + f_offset # computing simulated "optimal" parameters
plot_rew_data[:,0] = f_all(goal, meas_noise, x_mean)
plot_mean_data = np.zeros((spd_bins,num_gens_cma+1, N))
plot_mean_data[:,0,:] = x_mean
bin_opt_vars = []
for i in range(spd_bins):
    bin_opt_vars.append(init_opt_vars(x_mean[i,:], sigma[i], N))
cond_counter = np.zeros((spd_bins), dtype=int)
gen_counter = np.zeros((spd_bins), dtype=int)
bin_gen_data = np.zeros((spd_bins, λ, N)) # stores the data for the conditions, or in sim just function evals
bin_gen_params = np.zeros((spd_bins, λ, N)) # stores the params for the conditions
bin_gen_params[:,0,:] = x_mean # initialize the params
constants.append(param_bounds)
constants.append(meas_noise)
constants.append(goal)

# main CMA simulation loop
for i, spd in enumerate(cond_speeds): # handle each simulated walking bout sequentially
    bin = np.where(spd > bins)[0][-1] # select the appropriate optimization bin based on the condition walking speed
    bin_gen_data[bin, cond_counter[bin], :] = bin_gen_params[bin, cond_counter[bin], :] # generate torque parameters from the appropriate optimization bin of parameters to evaluate for this conditoin
    cond_counter[bin] += 1 # increment the number of conditions completed for this optimization bin
    if cond_counter[bin] % λ == 0: # determine if generation is finished
        arindex, arx = rank_params(constants, bin, bin_gen_data[bin,:,:]) # rank the conditions from this generation from best to worst
        bin_opt_vars[bin] = cma_multi([constants, bin_opt_vars[bin]], arindex, bin_gen_params[bin,:,:]) # passing bin specific parameters to cma
        if m == 'Re-initialization': # determine if other bins should be updated as well
            bin_opt_vars, upd_flag = reinit_bin_upd(bin_opt_vars, bin, len(bins)-1, bins, 2, sigma[0], upd_flag, m) # update other optimization bins based on this completed generation
        cond_counter[bin] = 0 # reset condition count
        gen_counter[bin] += 1 # increment the generation count for this optimization bin
        plot_sig_data, plot_rew_data, plot_mean_data = upd_plot_data(bin_opt_vars, gen_counter, bin, plot_sig_data, plot_rew_data, plot_mean_data, len(bins)-1, constants) # store data for plotting
    bin_gen_params[bin, cond_counter[bin], :] = sample_param(bin_opt_vars[bin], param_bounds) # sample new param from the mean/sigma for that bin
    new_params[0] = bin_gen_params[bin, cond_counter[bin], 0]*weight # normalize the sampled peak torque magnitudes by subject weight
    new_params[2] = bin_gen_params[bin, cond_counter[bin], 0]*rise_scalar # normalize the sampled rise time values
    print("New params:", new_params) # print the new parameters to evaluate
    cma_data = [i, bin_gen_data, bin_gen_params, plot_sig_data, plot_rew_data, plot_mean_data, bin_opt_vars, cond_counter, gen_counter] # save cma values
opt_results =  bin_opt_vars # save optimization parameters

# plotting code
print("Mode", m)
plot_single_mode(plot_sig_data, plot_rew_data, plot_mean_data, goal, num_gens_cma, spd_bins, bins, gen_counter)
meta_plot.append([plot_sig_data, plot_rew_data, plot_mean_data])
print("Gen counts:", gen_counter)
print("Run time (s):", time.time() - start_time)
