# Supplementary material for: Personalizing exoskeleton assistance while walking in the real world
Source: Nature. 2022 Oct 12;610(7931):277–82. doi: 10.1038/s41586-022-05191-1 (PMC9556303; doi:10.1038/s41586-022-05191-1)
Supplement: Supplementary file 2 — Sample code consisting of functions used with the opportunistic optimization approach. This simulates an optimization of the exoskeleton torque parameters over multiple generations. This code uses Python version 3.6.1. The required python packages are numpy (1.17.4), scikit-learn (0.21.3), scipy (1.3.2) and matplotlib (2.0.2). [file 41586_2022_5191_MOESM2_ESM.zip › Supplementary Data 1/Supplementary Data 1/README.txt.txt]

This script runs a simulated opportunistic optimization using covariance matrix adaptation. For simulation, a set of "optimal" parameters are provided based on random sampling. Running cma_test.py will perform an optimization that converges towards these optimal parameters. To emulate opportunistic optimization, the optimization performs update to 3 sets of parameters based on walking speed range. Here the walking speed is sampled from a normal distribution following real-world data. After installing the program and supporting modules listed below, run the program in the command line by typing "python3 cma_test.py".

The software used to test this script was Python 3.7.7 with additional packages detailed below. Python is an open-source and freely available software.
Additional Python modules required to run script:
- numpy (1.18.2)
- matplotlib (3.2.1)
- scipy (1.4.1)
