# Supplementary material for: Personalizing exoskeleton assistance while walking in the real world
Source: Nature. 2022 Oct 12;610(7931):277–82. doi: 10.1038/s41586-022-05191-1 (PMC9556303; doi:10.1038/s41586-022-05191-1)
Supplement: Supplementary file 3 — The computer-aided design files and bill of materials needed to render and replicate the untethered exoskeleton. These computer-aided design files depict the individual hardware elements of the untethered exoskeleton and a complete assembled structure. These files can be used to manufacture and assemble a replica of the system for full reproduction of our untethered ankle exoskeleton. [file 41586_2022_5191_MOESM3_ESM.zip]

Archive with 54 entries (52 files):
- Supplementary Data 2/Supplementary Data 2/
- Supplementary Data 2/Supplementary Data 2/Ankle Exoskeleton/
- Supplementary Data 2/Supplementary Data 2/Ankle Exoskeleton/2868T310_1_8in ID SLEEVE BEARING.SLDPRT
- Supplementary Data 2/Supplementary Data 2/Ankle Exoskeleton/3434T740_PULLEY.SLDPRT
- Supplementary Data 2/Supplementary Data 2/Ankle Exoskeleton/57155K304_BALL BEARING (ANKLE JOINT).SLDPRT
- Supplementary Data 2/Supplementary Data 2/Ankle Exoskeleton/6656K221_Ultra-Thin Ball Bearing.SLDPRT
- Supplementary Data 2/Supplementary Data 2/Ankle Exoskeleton/90107A007_#6 WASHER.SLDPRT
- Supplementary Data 2/Supplementary Data 2/Ankle Exoskeleton/90107A010_#8 WASHER.SLDPRT
- Supplementary Data 2/Supplementary Data 2/Ankle Exoskeleton/90107A011_#10 WASHER.SLDPRT
- Supplementary Data 2/Supplementary Data 2/Ankle Exoskeleton/90334A115_0.01in SHIM.SLDPRT
- Supplementary Data 2/Supplementary Data 2/Ankle Exoskeleton/90730A007_#6 NARROW NUT.SLDPRT
- Supplementary Data 2/Supplementary Data 2/Ankle Exoskeleton/91251A076_#2-56 x 3_16in HEX SOCKET.SLDPRT
- Supplementary Data 2/Supplementary Data 2/Ankle Exoskeleton/91251A081_#2-56 x 1_2in HEX SOCKET.SLDPRT
- Supplementary Data 2/Supplementary Data 2/Ankle Exoskeleton/91251A148_#6-32 x 1_2in HEX SOCKET.SLDPRT
- Supplementary Data 2/Supplementary Data 2/Ankle Exoskeleton/91251A150_#6-32 x 5_8in HEX SOCKET.SLDPRT
- Supplementary Data 2/Supplementary Data 2/Ankle Exoskeleton/91292A029_18-8 Stainless Steel Socket Head Screw.SLDPRT
- Supplementary Data 2/Supplementary Data 2/Ankle Exoskeleton/91292A107_18-8 Stainless Steel Socket Head Screw.SLDPRT
- Supplementary Data 2/Supplementary Data 2/Ankle Exoskeleton/92510A460_#8 ALUMINIUM SPACERS (Drilled out ID).SLDPRT
- Supplementary Data 2/Supplementary Data 2/Ankle Exoskeleton/92949A106_#4-40 x 1_4in HEX BUTTON.SLDPRT
- Supplementary Data 2/Supplementary Data 2/Ankle Exoskeleton/92949A194_#8-32 x 1_2in HEX BUTTON.SLDPRT
- Supplementary Data 2/Supplementary Data 2/Ankle Exoskeleton/92949A240_#10-24 x 3_8 HEX BUTTON.SLDPRT
- Supplementary Data 2/Supplementary Data 2/Ankle Exoskeleton/94669A103_Aluminum Unthreaded Spacer.SLDPRT
- Supplementary Data 2/Supplementary Data 2/Ankle Exoskeleton/98408A116_1_8in RETAINING RINGS.SLDPRT
- Supplementary Data 2/Supplementary Data 2/Ankle Exoskeleton/98408A126_3_16in SS RETAINING RING.SLDPRT
- Supplementary Data 2/Supplementary Data 2/Ankle Exoskeleton/Ankle_Joint_Enc.SLDPRT
- Supplementary Data 2/Supplementary Data 2/Ankle Exoskeleton/Ankle_Joint_noEnc.SLDPRT
- Supplementary Data 2/Supplementary Data 2/Ankle Exoskeleton/Ankle_Shaft_Enc.SLDPRT
- Supplementary Data 2/Supplementary Data 2/Ankle Exoskeleton/Ankle_Shaft_noEnc.SLDPRT
- Supplementary Data 2/Supplementary Data 2/Ankle Exoskeleton/ASSEMBLY.SLDASM
- Supplementary Data 2/Supplementary Data 2/Ankle Exoskeleton/Bashguard_Calfcuff_L.SLDPRT
- Supplementary Data 2/Supplementary Data 2/Ankle Exoskeleton/Bashguard_Calfcuff_R.SLDPRT
- Supplementary Data 2/Supplementary Data 2/Ankle Exoskeleton/calf_cuff_4_spacers.SLDPRT
- Supplementary Data 2/Supplementary Data 2/Ankle Exoskeleton/Calf_Strut_Half_L.SLDPRT
- Supplementary Data 2/Supplementary Data 2/Ankle Exoskeleton/Calf_Strut_Half_R.SLDPRT
- Supplementary Data 2/Supplementary Data 2/Ankle Exoskeleton/Calf_Strut_M.SLDPRT
- Supplementary Data 2/Supplementary Data 2/Ankle Exoskeleton/drum.SLDPRT
- Supplementary Data 2/Supplementary Data 2/Ankle Exoskeleton/Enc_Mount_Base.SLDPRT
- Supplementary Data 2/Supplementary Data 2/Ankle Exoskeleton/Enc_Mount_Top.SLDPRT
- Supplementary Data 2/Supplementary Data 2/Ankle Exoskeleton/HeelSpur_Assem.SLDASM
- Supplementary Data 2/Supplementary Data 2/Ankle Exoskeleton/HeelSpur_Assem_PROTOLABS.SLDPRT
- Supplementary Data 2/Supplementary Data 2/Ankle Exoskeleton/Heelspur_Joint_L.SLDPRT
- Supplementary Data 2/Supplementary Data 2/Ankle Exoskeleton/Heelspur_Joint_R.SLDPRT
- Supplementary Data 2/Supplementary Data 2/Ankle Exoskeleton/HeelSpur_Loft.SLDPRT
- Supplementary Data 2/Supplementary Data 2/Ankle Exoskeleton/motor.SLDPRT
- Supplementary Data 2/Supplementary Data 2/Ankle Exoskeleton/Pulley_Mount.SLDPRT
- Supplementary Data 2/Supplementary Data 2/Ankle Exoskeleton/Pulley_Shaft.SLDPRT
- Supplementary Data 2/Supplementary Data 2/Ankle Exoskeleton/SS_Insert_Calfcuff.SLDPRT
- Supplementary Data 2/Supplementary Data 2/Ankle Exoskeleton/SS_Insert_Heelspur_L.SLDPRT
- Supplementary Data 2/Supplementary Data 2/Ankle Exoskeleton/SS_Insert_Heelspur_R.SLDPRT
- Supplementary Data 2/Supplementary Data 2/Ankle Exoskeleton/Straingauge_Protector_Bottom.SLDPRT
- Supplementary Data 2/Supplementary Data 2/Ankle Exoskeleton/Straingauge_Protector_Top.SLDPRT
- Supplementary Data 2/Supplementary Data 2/Ankle Exoskeleton/Toe_Shaft.SLDPRT
- Supplementary Data 2/Supplementary Data 2/Ankle Exoskeleton/Toe_Strut_M8.SLDPRT
- Supplementary Data 2/Supplementary Data 2/BillOfMaterials.xlsx
