# Supplementary material for: Personalizing exoskeleton assistance while walking in the real world
Source: Nature. 2022 Oct 12;610(7931):277–82. doi: 10.1038/s41586-022-05191-1 (PMC9556303; doi:10.1038/s41586-022-05191-1)
Supplement: Supplementary file 3 — The computer-aided design files and bill of materials needed to render and replicate the untethered exoskeleton. These computer-aided design files depict the individual hardware elements of the untethered exoskeleton and a complete assembled structure. These files can be used to manufacture and assemble a replica of the system for full reproduction of our untethered ankle exoskeleton. [file 41586_2022_5191_MOESM3_ESM.zip › Supplementary Data 2/Supplementary Data 2/BillOfMaterials.xlsx]

## Sheet: Sheet1
Item Number	Part Number	Description	Material	Quantity
1	Calf_Strut_M	Frame struts	Custom waterjet cut carbon fiber plate (Dragon Plate Econoweave)	2
2	Heelspur_Loft	Heel spur back end. This part file is left as separate component to allow for modifications to be made. It must be joined with two of the titanium joint part files to form the heel spur as a single solid body.	Custom 3D printed titanium (Protolabs.com)	1
3	Heelspur_Joint_L	Titanium joint with split hub clamp. This part file is part of the heel spur. It is left as separate component to allow for modifications to be made. It must be joined with the loft and an additional joint to form the heel spur as a single solid body.	Custom 3D printed titanium (Protolabs.com)	1
4	Heelspur_Joint_R	Titanium joint with split hub clamp. This part file is part of the heel spur. It is left as separate component to allow for modifications to be made. It must be joined with the loft and an additional joint to form the heel spur as a single solid body.	Custom 3D printed titanium (Protolabs.com)	1
5	Toe_Strut_M8	Strut attaches toe joint to ankle joint	Custom waterjet cut carbon fiber plate (Dragon Plate Econoweave)	2
6	calf_cuff_4_spacers	Calf cuff that attaches the motor and drum transmission to the calf struts.	Custom CNC 7075 aluminum (Protolabs.com)	1
7	drum	Drum transmission mounted to motor and calf cuff.	Custom CNC 7075 aluminum (Protolabs.com)	1
8	94669A012	Spacers to mount motor to calf cuff	Catalog part (McMaster-Carr)	4
9	Shoes	Nike Streak LT	Catalog part (Nike)	1
10	Ankle_Joint_noEnc	Ankle joint mounting calf strut to the heelspur joint without an encoder	Custom CNC 7075 aluminum (Protolabs.com)	1
11	Ankle_Joint_Enc	Ankle joint mounting calf strut to the heelspur joint with holes to mount the encoder	Custom CNC 7075 aluminum (Protolabs.com)	1
12	SS_Insert_Heelspur_L	Insert to mount the toe strut and heelspur joint.	Custom CNC 7075 aluminum (Protolabs.com)	1
13	SS_Insert_Heelspur_R	Insert to mount the toe strut and heelspur joint.	Custom CNC 7075 aluminum (Protolabs.com)	1
14	SS_Insert_Calfcuff	Insert to mount the calf cuff and calf strut.	Custom CNC 7075 aluminum (Protolabs.com)	2
15	Bashguard_Calfcuff	Plastic cover for the calf cuff to prevent contact with the exoskeleton on the other leg.	Custom FDM 3d printed ABS	1
16	Motor	Cubemars AK80-9 motor	Catalog component (CubeMars)	1
17	Inner bowden cable	V-12 Vectran single braid, 3mm Dia.	Catalog part (West Marine 155791)	1
18	Encoder_Mount_Top	Mount for encoder to attach to the ankle joint component.	Custom FDM 3d printed ABS	1
19	Encoder_Mount_Base	Mount for encoder to attach to the ankle joint component.	Custom FDM 3d printed ABS	1
20	91251A150	Bolt to attach calf cuff to motor	Catalog part (McMaster-Carr)	4
21	91292A107	Bolt to attach drum to motor	Catalog part (McMaster-Carr)	5
22	6656K221	Bearing between drum and calf cuff	Catalog part (McMaster-Carr)	2
23	98408A116	Retaining rings	Catalog part (McMaster-Carr)	16
24	90334A115	Shim	Catalog part (McMaster-Carr)	2
25	92949A240	Bolt 10-24	Catalog part (McMaster-Carr)	10
26	92949A194	Bolt 8-32	Catalog part (McMaster-Carr)	6
