# Supplementary material for: Personalizing exoskeleton assistance while walking in the real world
Source: Nature. 2022 Oct 12;610(7931):277–82. doi: 10.1038/s41586-022-05191-1 (PMC9556303; doi:10.1038/s41586-022-05191-1)
Supplement: Supplementary file 7 — Source Data Figs. 2–5 and Extended Data Figs. 1, 5 and 6 [file 41586_2022_5191_MOESM7_ESM.xlsx]

## Sheet: Fig2B
Data-driven optimization			Metabolic optimization
Time (mins)	Difference from Final Metabolic Optimized Parameters (%)	Standard Deviation	Time (mins)	Difference from Final Metabolic Optimized Parameters (%)	Standard Deviation
0	19.4	2.25	0	19.4	2.25
4	19.8	4	16	20.4	3.18
8	16	3.12	32	17.4	2.34
12	13	2.56	48	14.1	1.92
16	9.8	2.04	64	8.9	1.53
20	8.5	1.52	80	5.4	1.14
24	7.6	1.28	96	3.2	0.96
28	6.2	0.88	112	1.5	0.84
32	5.2	0.52	128	0	0

## Sheet: Fig2C
Subjects	Peak Torque (Nm/kg)	Peak Timing (% Gait Cycle)	Rise Time (% Gait Cycle)	Fall Time (% Gait Cycle)
1	0.698485	54.8	33.4	9.1
2	0.791793	54.3	27.8	9.8
3	0.844595	54	32.6	10.6
4	0.657183	54.7	30.3	9.8
5	0.692884	53.9	22.8	10.6
6	0.689964	54.9	30.1	10
7	0.727586	55	24.9	9.8
8	0.610526	54.9	28.1	10
9	0.6	54.8	20.5	10.1
Generic Assistance	0.68	54.3	27.8	9.7

## Sheet: Fig2D
	Assistance Condition (W/kg)
Subject	Zero Torque	Normal Shoes	Generic Assistance	Metabolic Optimized	Data-driven Optimized
1	2.6334	2.3787	1.9568	1.6836	1.4587
2	2.7214	2.2103	1.5584	1.3397	1.2592
3	2.1098	1.7601	1.4849	1.2685	1.2916
4	2.9649	2.3641	1.902	1.7223	1.5376
5	2.6185	2.2919	1.8017	1.6325	1.5311
6	2.4122	2.0106	1.9001	1.6806	1.6746
7	2.0668	1.7768	1.3349	1.0972	1.207
8	2.7917	2.5161	1.492	1.2756	1.2949
9	2.1466	1.639	1.3442	1.346	1.2752

## Sheet: Fig2E
Units (W/kg)	Slow Walk			Normal Walk			Fast Walk			10 Degree Incline
	S1	S2	S3	S1	S2	S3	S1	S2	S3	S1	S2	S3
Zero Torque	1.53	1.74	1.67	2.63	2.72	2.11	3.88	4.11	3.59	5.94	6.18	7.44
Normal Shoes	1.06	1.43	1.41	2.38	2.21	1.76	3.16	3.73	3.09	5.4	5.93	6.72
Generic Assistance	1.26	1.47	1.4	1.96	1.56	1.5	2.44	2.42	2.61	5.01	4.27	5.13
Metabolic Optimized	1.2	1.3	1.29	1.68	1.34	1.26	1.76	2.09	2.18	3.81	3.38	4.06
Data-driven Optimized	1.09	1.38	1.33	1.46	1.26	1.3	2.09	2.13	2.14	3.77	3.25	3.9

## Sheet: Fig3A
Walking Speed (m/s)	Peak Torque (Nm/kg)	Peak Timing ((% Gait Cycle - 45)/10)	Rise Time ((% Gait Cycle-10)/30)	Fall Time ((% Gait Cycle-5)/10)
0.75	0.64	0.923	0.449	0.48
1.25	0.72	0.977	0.612	0.463
1.75	0.81	0.923	0.8	0.434

## Sheet: Fig3B
Time (s)	True Speed (m/s)	Estimated Speed (m/s)	Estimated Speed Standard Deviation (m/s)
0	1.25	1.24	0.0736915
0.106	1.3	1.29	0.0872507
0.213	1.36	1.35	0.0850119
0.319	1.41	1.4	0.0865575
0.426	1.46	1.49	0.0874916
0.532	1.5	1.54	0.0762351
0.639	1.55	1.58	0.0870504
0.745	1.59	1.62	0.081993
0.852	1.63	1.68	0.0772318
0.958	1.66	1.72	0.0759186
1.06	1.69	1.75	0.0779418
1.17	1.71	1.79	0.0865966
1.28	1.73	1.81	0.0843858
1.38	1.74	1.82	0.0853051
1.49	1.75	1.81	0.0721047
1.6	1.75	1.83	0.0863224
1.7	1.75	1.82	0.0756022
1.81	1.74	1.78	0.0722298
1.92	1.72	1.76	0.0738019
2.02	1.7	1.75	0.0712884
2.13	1.67	1.7	0.0839587
2.24	1.64	1.67	0.0708488
2.34	1.61	1.62	0.0796569
2.45	1.57	1.58	0.0846593
2.56	1.53	1.55	0.0809878
2.66	1.48	1.47	0.0832366
2.77	1.43	1.41	0.0736045
2.88	1.38	1.36	0.0849393
2.98	1.33	1.33	0.0700877
3.09	1.28	1.27	0.072192
3.19	1.22	1.21	0.0833995
3.3	1.17	1.15	0.0851714
3.41	1.12	1.1	0.0723087
3.51	1.07	1.05	0.0792635
3.62	1.02	1	0.080169
3.73	0.974	0.98	0.0874478
3.83	0.931	0.928	0.0748589
3.94	0.892	0.906	0.0827135
4.05	0.857	0.899	0.0730178
4.15	0.826	0.848	0.0738745
4.26	0.8	0.843	0.078305
4.37	0.78	0.817	0.0718392
4.47	0.764	0.805	0.0811003
4.58	0.754	0.802	0.0748187
4.69	0.75	0.805	0.0839947
4.79	0.752	0.8	0.0744714
4.9	0.759	0.8	0.0745182
5.01	0.771	0.816	0.0723504
5.11	0.789	0.843	0.0705613
5.22	0.813	0.884	0.0827376
5.32	0.841	0.88	0.0740998
5.43	0.874	0.928	0.0813266
5.54	0.911	0.962	0.0867332
5.64	0.952	0.996	0.0870746
5.75	0.996	1.02	0.0724209
5.86	1.04	1.07	0.080395
5.96	1.09	1.12	0.0865915
6.07	1.14	1.17	0.0845394
6.18	1.2	1.24	0.0805256
6.28	1.25	1.27	0.0730193

## Sheet: Fig3C
	Time-Varying Walking (W/kg)
	S1	S2	S3
Zero Torque	3.436	3.821	3.817
Normal Shoes	2.824	3.225	3.281
Generic Assistance	2.532	2.77	2.878
Speed-adaptive assistance	2.153	2.306	2.4

## Sheet: Fig4C
Gait Cycle (%)	Torque Desired (Nm)	Torque Measured (Nm)	Torque Measured Standard Deviation (Nm)
0	1.68961	1.00917	0.302222
1	1.68961	1.00917	0.302222
2	1.68961	1.00917	0.302222
3	1.68961	1.00917	0.302222
4	1.68961	0.560608	0.182005
5	1.68961	0.375534	0.111156
6	1.68961	0.969673	0.378188
7	1.68961	1.55811	0.398067
8	1.68961	1.64068	0.414096
9	1.68961	1.59673	0.44748
10	1.68961	1.64079	0.370762
11	1.68961	1.73666	0.202614
12	1.68961	1.68143	0.246339
13	1.68961	1.72734	0.313057
14	1.68961	1.87564	0.37822
15	1.68961	2.04807	0.436673
16	1.68961	2.24124	0.407782
17	1.68961	2.35368	0.294603
18	1.68961	2.32174	0.248115
19	1.68961	2.28008	0.261642
20	1.68961	2.31721	0.2472
21	1.68961	2.18867	0.279358
22	1.68961	1.92618	0.283842
23	1.68961	1.81759	0.242925
24	1.68961	1.84255	0.374136
25	1.99645	2.18582	0.510147
26	3.1048	2.89891	0.537856
27	4.42597	3.8481	0.445973
28	5.93902	5.1272	0.506101
29	7.62635	6.53214	0.568659
30	9.4701	7.84991	0.977783
31	11.4523	9.81596	1.72569
32	13.5549	12.6902	1.54521
33	15.7599	15.6694	0.778365
34	18.0497	18.0947	0.664195
35	20.4061	20.069	0.669287
36	22.8113	22.155	0.603746
37	25.2472	24.6241	0.507487
38	27.6961	27.1282	0.705281
39	30.1399	29.5212	0.999304
40	32.5608	31.9766	1.2692
41	34.9407	34.7551	1.21098
42	37.2619	37.5039	1.01056
43	39.5063	39.7559	0.81792
44	41.656	41.7885	0.818461
45	43.693	44.0546	0.847833
46	45.5996	46.2898	0.609332
47	47.3577	48.0712	0.789606
48	48.9494	49.3779	1.0271
49	50.3569	50.7303	1.40245
50	51.5618	52.2215	1.4242
51	52.5467	53.1524	1.69256
52	53.2937	53.358	1.73982
53	53.7843	53.5332	2.26152
54	54	53.572	3.08624
55	52.9015	52.0205	3.57904
56	48.6647	48.0868	3.72405
57	41.978	41.5294	3.22065
58	33.736	32.8458	3.03011
59	24.8237	23.5343	3.29298
60	16.1262	14.9729	2.82514
61	8.5316	7.78857	2.13843
62	2.85443	2.70266	1.11369
63	0.0369152	0.487586	0.317528
64	0	0.274617	0.400221
65	0	0.690459	0.553024
66	0	0.553973	0.312558
67	0	0.287215	0.146095
68	0	0.113261	0.0905686
69	0	0.0892605	0.108613
70	0	0.126655	0.100938
71	0	0.251637	0.095367
72	0	0.266886	0.116251
73	0	0.270835	0.0993596
74	0	0.273954	0.125082
75	0	0.247159	0.138433
76	0	0.230642	0.118859
77	0	0.196423	0.120703
78	0	0.206661	0.0968273
79	0	0.164197	0.106076
80	0	0.0790519	0.0974844
81	0	0.0815498	0.119527
82	0	0.109713	0.109591
83	0	0.0782152	0.147284
84	0	0.0440392	0.144238
85	0	0.0311983	0.0960939
86	0	0.0334521	0.0864829
87	0	-0.00517207	0.0920761
88	0	-0.0222974	0.102784
89	0	-0.0748343	0.130119
90	0	-0.163075	0.182606
91	0	-0.223959	0.178043
92	0	-0.276386	0.134104
93	0	-0.276196	0.116255
94	0	-0.205332	0.12985
95	0	-0.0395246	0.208791
96	0	0.0400063	0.175034
97	0	0.0860938	0.141938
98	0	0.111032	0.122224
99	0	0.0883458	0.0866822

## Sheet: Fig4D
Motor Temperature (Degrees Celsius)
26.12
26.12
26.0414
26.3546
26.7044
26.2376
25.7696
25.535
25.535
25.3016
24.599
25.3794
24.9496
25.4174
25.769
26.12
26.4728
26.822
26.705
26.8048
24.8112
26.705
23.7864
27.368
27.056
26.932
27.18
27.0478
26.042
26.705
26.705
26.6968
26.354
26.6824
26.7666
26.12
26.1118
26.5654
26.705
28.1562
27.3735
28.109
27.602
28.9046
27.8682
29.123
27.7278
29.942
28.85
28.928
28.967
28.928
27.563
29.2068
29.3219
30.4929
30.9229
30.215
30.2474
29.981
29.8151
29.7179
29.825
29.9096
30.3419
31.1186
31.1609
31.5305
31.697
31.5515
33.374
31.775
31.782
32.165
32.165
32.1724
32.3994
32.555
32.3128
32.243
32.165
32.5242
32.4893
33.14
33.1277
33.0353
32.282
34.115
33.218
32.9711
32.555
32.6855
33.023
33.0095
33.3875
32.9705
32.555
32.6275
31.8433
31.853
31.268
31.5246
30.7497
30.8
30.8113
31.1787
31.1233
31.112
31.19
31.4825
31.5117
31.6853
31.8647
30.878
31.931
32.7597
31.8042
32.165
32.165
32.0753
32.0987
32.0753
32.0207
32.5458
33.3861
33.4399
33.14
33.0719
33.9101
32.8401
33.9953
33.6092
34.2605
32.087
33.1273
33.3059
34.0639
34.2979
33.608
32.711
33.6201
33.92
34.257
34.6095
34.31
34.0635
33.959
33.8295
33.5175
33.14
33.3085
31.7625
33.14
33.1525
33.6209
33.92
34.0237
32.8023
33.8159
34.232
34.1411
33.6603
32.6478
31.5201
31.2859
31.112
31.4451
30.722
31.658
31.7399
31.6151
31.775
31.853
31.346
33.3631
32.672
33.218
32.307
32.165
32.3354
33.2151
33.335
33.452
33.686

## Sheet: Fig5C
	Probability density (%)
Walking Speed (m/s)	Validations Bouts	Optimization Bouts	Ground-truth Distribution
0.826023	0.0158958	0.106893
0.865669	0.0308523	0.15123
0.895279	0.0489684	0.192947
0.919186	0.0696431	0.232625
0.939387	0.0924361	0.270618
0.956975	0.117005	0.307163	0.111042
0.972613	0.143073	0.342435	0.137481
0.98674	0.170412	0.376566	0.163998
0.999658	0.198827	0.409659	0.191511
1.01158	0.228151	0.441799	0.22118
1.02268	0.258239	0.473054	0.251213
1.03308	0.288965	0.503485	0.281842
1.04288	0.320213	0.53314	0.313076
1.05215	0.351885	0.562063	0.344847
1.06096	0.383889	0.590291	0.377056
1.06936	0.416144	0.617858	0.409603
1.0774	0.448575	0.644794	0.442383
1.08512	0.481115	0.671124	0.475312
1.09254	0.513703	0.696873	0.508308
1.09969	0.546282	0.722062	0.541298
1.10661	0.578802	0.746711	0.574217
1.1133	0.611214	0.770837	0.60701
1.11978	0.643475	0.794456	0.639626
1.12608	0.675544	0.817585	0.672036
1.1322	0.707385	0.840236	0.704263
1.13817	0.738964	0.862423	0.736176
1.14398	0.770247	0.884158	0.767746
1.14965	0.801206	0.905452	0.798985
1.15519	0.831813	0.926314	0.829843
1.16061	0.862043	0.946755	0.860271
1.16592	0.891873	0.966785	0.890274
1.17112	0.92128	0.98641	0.919809
1.17621	0.950244	1.00564	0.948856
1.18121	0.978747	1.02448	0.977398
1.18612	1.00677	1.04294	1.00542
1.19095	1.0343	1.06103	1.03288
1.19569	1.06132	1.07875	1.0598
1.20036	1.08781	1.09611	1.08613
1.20496	1.11377	1.11311	1.11188
1.20948	1.13918	1.12976	1.13701
1.21394	1.16403	1.14607	1.16156
1.21834	1.18831	1.16203	1.18545
1.22268	1.21201	1.17766	1.20873
1.22696	1.23513	1.19296	1.23135
1.23119	1.25765	1.20793	1.25333
1.23537	1.27957	1.22258	1.27465
1.2395	1.30088	1.23691	1.29531
1.24358	1.32158	1.25093	1.31531
1.24761	1.34166	1.26463	1.33461
1.25161	1.36112	1.27802	1.35326
1.25556	1.37995	1.29111	1.37121
1.25947	1.39815	1.3039	1.38848
1.26334	1.41571	1.31639	1.40509
1.26718	1.43264	1.32858	1.42097
1.27099	1.44894	1.34048	1.4362
1.27476	1.46459	1.35208	1.45072
1.27849	1.47961	1.3634	1.46454
1.2822	1.49398	1.37443	1.47772
1.28588	1.50771	1.38518	1.49015
1.28953	1.5208	1.39565	1.50193
1.29316	1.53325	1.40583	1.51303
1.29675	1.54506	1.41574	1.52341
1.30033	1.55623	1.42537	1.53315
1.30388	1.56677	1.43473	1.54219
1.3074	1.57666	1.44382	1.55055
1.31091	1.58592	1.45264	1.55828
1.31439	1.59455	1.46119	1.56529
1.31786	1.60255	1.46947	1.57166
1.3213	1.60993	1.47749	1.57738
1.32473	1.61667	1.48524	1.58242
1.32814	1.6228	1.49273	1.58684
1.33153	1.62831	1.49996	1.59059
1.33491	1.63321	1.50693	1.59371
1.33827	1.63749	1.51364	1.59621
1.34161	1.64117	1.52009	1.59805
1.34495	1.64425	1.52629	1.59931
1.34826	1.64673	1.53223	1.59992
1.35157	1.64862	1.53791	1.59994
1.35487	1.64992	1.54334	1.59936
1.35815	1.65063	1.54852	1.59816
1.36142	1.65077	1.55345	1.59642
1.36468	1.65034	1.55812	1.59404
1.36794	1.64934	1.56255	1.59114
1.37118	1.64778	1.56673	1.58763
1.37442	1.64566	1.57065	1.5836
1.37765	1.643	1.57433	1.57898
1.38087	1.63979	1.57776	1.57386
1.38408	1.63604	1.58094	1.56817
1.38729	1.63177	1.58388	1.56199
1.39049	1.62697	1.58657	1.55526
1.39369	1.62165	1.58902	1.54805
1.39688	1.61582	1.59121	1.54031
1.40007	1.60949	1.59317	1.53212
1.40325	1.60266	1.59488	1.5234
1.40643	1.59535	1.59634	1.51425
1.40961	1.58755	1.59756	1.5046
1.41279	1.57928	1.59854	1.49452
1.41596	1.57053	1.59927	1.48399
1.41914	1.56133	1.59976	1.47301
1.42231	1.55168	1.6	1.46164
1.42548	1.54159	1.6	1.44981
1.42865	1.53106	1.59976	1.4376
1.43183	1.5201	1.59927	1.42501
1.435	1.50872	1.59854	1.41199
1.43818	1.49693	1.59756	1.39862
1.44136	1.48473	1.59634	1.3849
1.44454	1.47214	1.59488	1.37078
1.44772	1.45917	1.59317	1.35634
1.45091	1.44581	1.59121	1.34157
1.4541	1.43209	1.58902	1.32646
1.4573	1.41801	1.58657	1.31103
1.4605	1.40358	1.58388	1.29531
1.46371	1.3888	1.58094	1.27931
1.46692	1.37369	1.57776	1.263
1.47014	1.35826	1.57433	1.24642
1.47337	1.34251	1.57065	1.22958
1.47661	1.32645	1.56673	1.2125
1.47985	1.3101	1.56255	1.19518
1.4831	1.29347	1.55812	1.17763
1.48637	1.27655	1.55345	1.15984
1.48964	1.25937	1.54852	1.14185
1.49292	1.24193	1.54334	1.12367
1.49622	1.22424	1.53791	1.1053
1.49953	1.20631	1.53223	1.08676
1.50284	1.18815	1.52629	1.06805
1.50618	1.16977	1.52009	1.04919
1.50952	1.15119	1.51364	1.03019
1.51288	1.13241	1.50693	1.01106
1.51626	1.11343	1.49996	0.99181
1.51965	1.09428	1.49273	0.97245
1.52306	1.07497	1.48524	0.952993
1.52649	1.05549	1.47749	0.93345
1.52993	1.03587	1.46947	0.913833
1.5334	1.01611	1.46119	0.894152
1.53688	0.996224	1.45264	0.874419
1.54039	0.976224	1.44382	0.854644
1.54391	0.95612	1.43473	0.834837
1.54746	0.935921	1.42537	0.815007
1.55104	0.91564	1.41574	0.795169
1.55463	0.895287	1.40583	0.775355
1.55826	0.874873	1.39565	0.755554
1.56191	0.85441	1.38518	0.735775
1.56559	0.833908	1.37443	0.716021
1.56929	0.813378	1.3634	0.696295
1.57303	0.792833	1.35208	0.676686
1.5768	0.772282	1.34048	0.657143
1.58061	0.751739	1.32858	0.637653
1.58445	0.731214	1.31639	0.618216
1.58832	0.710718	1.3039	0.598995
1.59223	0.690265	1.29111	0.579843
1.59618	0.669864	1.27802	0.56074
1.60018	0.649528	1.26463	0.541909
1.60421	0.629269	1.25093	0.523178
1.60829	0.609099	1.23691	0.504501
1.61242	0.58903	1.22258	0.486205
1.6166	0.569074	1.20793	0.467927
1.62083	0.549243	1.19296	0.449927
1.62511	0.529549	1.17766	0.432131
1.62945	0.510005	1.16203	0.414454
1.63385	0.490623	1.14607	0.397183
1.63831	0.471416	1.12976	0.379906
1.64283	0.452395	1.11311	0.363184
1.64743	0.433575	1.09611	0.3464
1.6521	0.414966	1.07875	0.33022
1.65684	0.396584	1.06103	0.314043
1.66167	0.378439	1.04294	0.298344
1.66658	0.360545	1.02448	0.282919
1.67158	0.342916	1.00564	0.267533
1.67667	0.325564	0.98641	0.253044
1.68187	0.308502	0.966785	0.238266
1.68718	0.291744	0.946755	0.224292
1.6926	0.275304	0.926314	0.210693
1.69814	0.259195	0.905452	0.196787
1.70381	0.24343	0.884158	0.184124
1.70962	0.228023	0.862423	0.171744
1.71559	0.212988	0.840236	0.159044
1.72171	0.19834	0.817585	0.147079
1.72801	0.184091	0.794456	0.136432
1.73449	0.170256	0.770837	0.125467
1.74118	0.156849	0.746711	0.114156
1.7481	0.143885	0.722062
1.75525	0.131378	0.696873
1.76267	0.119343	0.671124
1.77039	0.107794	0.644794
1.77843	0.0967461	0.617858
1.78683	0.0862139	0.590291
1.79564	0.0762125	0.562063
1.80491	0.0667569	0.53314
1.81471	0.0578624	0.503485
1.82511	0.049544	0.473054
1.83621	0.0418172	0.441799
1.84813	0.034697	0.409659
1.86105	0.0281989	0.376566
1.87518	0.022338	0.342435
1.89081	0.0171293	0.307163
1.9084	0.0125877	0.270618
1.9286	0.00872729	0.232625
1.95251	0.00556149	0.192947
1.98212	0.00310202	0.15123
2.02177	0.00135765	0.106893

[truncated: 8 more sheets: Fig5D, Fig5E, Fig5F, Fig5G, Fig5H, FigS1, FigS5, FigS6]
